# Supplementary material for: An integrated human behavioral model for mosquito-borne disease control: A scoping review of behavior change theories used to identify key behavioral determinants
Source: Heliyon. 2024 Feb 15;10(4):e26488. doi: 10.1016/j.heliyon.2024.e26488 (PMC10901007; doi:10.1016/j.heliyon.2024.e26488)
Supplement: Multimedia component 2 [file mmc2.xlsx]

## Sheet: Sheet1
Paper	Title	Authors	journal/source	Year of publication	Country	Population	Disease	Study design	Analythical method(s) aiming at causality	type of control measure	Targeted behavior(s) specific measurement	Theory realm	Framework	Key behavioral determinants measured	Determinants with effect on behavior	Included in the model as
Abamecha et al., 2021	Effectiveness of the school-based social and behaviour change communication interventions on insecticide-treated nets utilization among primary school children in rural Ethiopia: a controlled quasi-experimental design	Fira Abamecha, Morankar Sudhakar, Lakew Abebe, Yohannes Kebede, Guda Alemayehu & Zewdie Birhanu	Malaria Journal	2021	Ethiopia	primary schoolstudents, Jimma	Malaria	controlled quasi-experimental design	Multivariable logistic regression modelling	Self-protect	ITN utilization	Risk-related theory	Motivation Protection Theory (MPT) and the health belief model (HBM)	multidimensional knowledge, attitude, family supports, self-efficacy, and perceived malaria risk and severity	multidimensional knowledge +, family support +, self-efficacy +	knowledge +; social norms +; perceived efficacy +
Anderson et al., 2020	Predicting Chikungunya disease personal protective behaviors: Results of a cross-sectional survey of US-Caribbean travelers	Kristina R Anderson , Kevin Naaman, Edna Omodior, Grace Karikari, Lori Pennington-Gray, Oghenekaro Omodior1* ID	Health Promotion Perspectives	2020	US	Caribbian travelers	Chikungunya disease	An online, retrospective survey	Hierarchical logistic regression	Self-protect	travelers’ protective health behaviors, specifically (1) appropriate clothing use, and (2) indoor spatial repellent use	Risk-related theory	Protection Motivation theory	Perceived severity, perceived vulnerability, perceived response efficacy, perceived self-efficacy, and knowledge	(1) Perceived severity +, Perceived Chikungunya knowledge * perceived vulnerability +, Chikungunya knowledge * perceived severity+; (2) Chikungunya knowledge +; Chikungunya knowledge * perceived severity +; Chikungunya knowledge * perceived vulnerability +	Perceived severity +; Knowledge +; perceived vulnerability +
Andersson et al., 2017	The women made it work: fuzzy transitive closure of the results chain in a dengue prevention trial in Mexico	Neil Andersson, Mario Beauchamp, Elizabeth Nava-Aguilera, Sergio Paredes-Solís and Mateja Šajna	BMC Public Health	2017	Mexico	General population	Dengue	RCT	fuzzy transitive closure technique	Mosquito control	participation in collective activities in the neighbourhood to control mosquito breeding sites (1) Control group, (2) intervention groups	Value-expectancy theory	CASCADA theory of planned behavior	Conscious knowledge Attitude, Subjective norms, Change, Agency, Discussion, Action	Whole population: (1) Knowledge +; Attitudes +; Social norms +; Intention -; Control beliefs -; Collaborative discussion -; (2) Knowledge +; Attitudes +; Social norms +; Intention +; Control beliefs +; Collaborative discussion+	Knowledge +; Attitudes +; Social norms +; Intention to change -; Control beliefs -
Aquino et al., 2004	Protective Behavior Survey, West Nile Virus, British Columbia	Michael Aquino, Murray Fyfe, Laura MacDougall, and Valencia Remple	Emerging Infectious Diseases	2004	Canada	General population	West Nile virus infection	cross-sectional study	The proportional odds ordinal regression model	Combination (self and mosquito)	Personal protective practices: (1) applied mosquito repellent, (2) eliminated standing water, and (3) avoided mosquitoes	Risk-related theory	Health Belief Model	knowledge, susceptibility to illness, severity of illness, barriers to action, benefits of action, and cues to action	(1) Perceived barriers -; cues to action +; (2) Perceived barriers -; cues to action +; (3) Perceived barriers -; cues to action +; perceived susceptibility +	Perceived barriers -; cues to action +; perceived susceptibility +
Asingizwe et al., 2019	Role of individual perceptions in the consistent use of malaria preventive measures: mixed methods evidence from rural Rwanda	Domina Asingizwe, P. Marijn Poortvliet, Constantianus J. M. Koenraadt, Arnold J. H. van Vliet, Chantal Marie Ingabire, Leon Mutesa & Cees Leeuwis	Malaria Journal	2019	Rwanda	households in Ruhuha and Busoro sectors	Malaria	cross-sectional mixed method study	hierarchical linear regression analysis	Combination (self and mosquito)	use of LLINs, IRS, and draining of stagnant water	Combination (risk and context)	Integrated model of determinants of malaria prevention behaviour (HBM)	perceived severity, perceived susceptibility, perceived self-efficacy, perceived response efficacy, subjective norms, and perceived barriers; Behavior intention, availability and accessability	perceived severity +, perceived self-efficacy +, perceived response efficacy +, subjective norms +; perceived discomfort -; lack of information -; behavior intention +	Perceived efficacy +; perceived severity +; social norms +; barrier -; context; behavioral intention +
Balami et al., 2018	An information-motivation-behavioural skills analysis of long-lasting insecticidal net use among pregnant women in a hospital in North-Eastern Nigeria	Ahmed Dahiru Balami1 , Salmiah Md Said, Nor Afiah Mohd Zulkefli, Norsa’adah Bachok and Emmanuel Luke Balam	BMC Medical Research Methodology	2018	Nigeria	antenatal care attendees of a hospital	Malaria	cross-sectional study	PLS-SEM approach	Self-protect	ITN usage	Motivation theory	Information-motivation-bahevioral skills model	information, motivation, behavioural skills and behaviour,	Information +; Motivation +	Information +; Motivation +
Chandren et al., 2015	Practices of Dengue Fever Prevention and the Associated Factors among the Orang Asli in Peninsular Malaysia	Josephine Rebecca Chandren, Li Ping Wong, Sazaly AbuBakar	PlosNTD	2015	Malaysia	Orang Asli, Malaysia's indigenous peoples	Dengue	cross-sectional study	Logistic multivariate regression models	Combination (self, mosquito, and transmission)	Self-reported prevention practices against dengue fever and control was sub-divided into three parts: prevention practices of mosquito breeding, prevention practices of mosquito bites, and prevention practices of dengue transmission	Risk-related theory	Health belief model	Perceived severity, perceived susceptibility, perceived barriers, self-efficacy, cue to action, knowledge	Perceived susceptibility +; perceived barriers -; Knowledge +; cue to action (fogging) +	Perceived susceptibility +; perceived barriers -; Knowledge +; cue to action +
Dickinson et al., 2011	Socio-economic status and malaria-related outcomes in Mvomero District, Tanzania	Katherine L. Dickinsona, Heather F. Randellb, Randall A. Kramerc and Elizabeth H. Shayod	Global Public Health	2011	Tanzania	households in Mvomero District	Malaria	cross-sectional study	Multi variate regressions	Self-protect	ITN adoption	Context theory	Stratton's framework 2008 (Socio-economic status, SES and behavior)	wealth indicators, education, religion, household composition, gender, age	three wealth indicators (living in a large house, owning more land and owning large livestock) +; Household composition (household size and children under 5) -	Context (varied): wealth +; household composition -
Elsiga et al., 2017	Community participation in mosquito breeding site control: an interdisciplinary mixed methods study in Curaçao	Jelte Elsinga , Henry T. van der Veen, Izzy Gerstenblut, Johannes G. M. Burgerhof, Arie Dijkstra, Martin P. Grobusch7, Adriana Tami1 and Ajay Bailey8,	Parasites & Vectors	2017	Curacao	Adult subjects with a serologically or clinically confirmed chikungunya infection	Dengue, chikungunya, and Zika	cross-sectional mixed method study	A binary logistic regression	Mosquito control	Behavioural Intention to perform Mosquito Breeding Site Control (BIMBSC)	Combination (risk and value)	Theory of planned behaviour/Health belief model	TPB and HBM constructs	attitude +; self-efficacy +; belief "that a mosquito transmits dengue" +; "satisfaction on governmental breeding site control" -; two barriers (‘Don’t know how to control breeding sites’ and ‘Government doesn’t control other breeding sites’) -	attitude +; self-efficacy +
Flamand et al., 2017	The Role of Risk Proximity in the Beliefs and Behaviors Related to Mosquito-Borne Diseases: The Case of Chikungunya in French Guiana	Claude Flamand, Camille Fritzell, Pauline Obale, Philippe Quenel, and Jocelyn Raude	Am. J. Trop. Med. Hyg	2017	French-Guiana	students	Chikungunya disease	cross-sectional study	bivariate, and multivariate binomial logistic regressions	Combination (self and mosquito)	protective actions recommended by the public health authorities, such as wearing long-sleeved clothes, using repellent, or covering areas of water storages	Context theory	ecology and proximity model, health belief model and self-regulation model of health threat	1) environmental variables that affect exposure to mosquito bites; 2) cognitive variables, in particular beliefs about the disease, and protective measures to prevent it; and 3) behavioral variables, notably the reported frequency of protective behaviors	perceived efficacy +; knowledge +; risk proximity -; type of housing -	perceived efficacy +; knowledge +; risk proximity -; context: type of housing (varied)
Glik et al., 1998	Cognitive and Behavioral Factors in Community-Based Malaria Control in Malawi	DHC Glik, M. Rubardt, O. Nwanyanwu, S Jere, A Chikoko, W Zhang	nternational Quarterly of Community Health Education	1999	Malawi	households in Chilipa area	Malaria	mixed-metod study with survey	multiple regression analysis and analysis of variance	Combination (self and mosquito)	preventive behaviors: 1 traditional prevention, 2 preventive sanitation behaviors	Risk-related theory	Health belief model	Beliefs about Malaria Causes; Causes of Disease More Generally; Barriers to Mosquito Control; Attitudes toward Mosquito Control; Self Reported Fever in Under Five-Year-Old Children; Situational and Sociodemographic Measures	(1) mosquito is a problem (awareness) +; prevention possible -; beliefs (knowledge) +, educational level -, village +; SES + (2) Lack access -; no time + = barriers 0; control is implemented -; mosquito is a problem (awareness) +; prevention possible -; educational level -, village +; SES +	awareness +; knowledge beliefs +; control beliefs - ; educational level -, village +; SES +; local control implemeted -
Isa et al., 2013	Mediational Effects of Self-Efficacy Dimensions in the Relationship between Knowledge of Dengue and Dengue Preventive Behaviour with Respect to Control of Dengue Outbreaks: A Structural Equation Model of a Cross-Sectional Survey	Affendi Isa, Yoon K. Loke, Jane R. Smith, Alexia Papageorgiou, Paul R. Hunter	PlosNTD	2013	Malaysia	households in the state of Terengganu	Dengue	cross-sectional study	structural equation modelling	Mosquito control	dengue preventie behavior: respondents performed ‘search and destroy’ activity	Motivation theory	Social Cognitive Theory	Health promotion and educational intervention exposure; Health promotion and educational intervention activities and sources of information; Dengue preventive behaviour; Knowledge of dengue; Self-efficacy dimensions	Level of self-efficacy +; strength of self-efficacy +; knowledge had an indirect effect through two dimensions	level/strength self-efficacy +
Johnson, 2019	Americans’ Views of Voluntary Protective Actions Against Zika Infection: Conceptual and Measurement Issues	Branden B. Johnson	Risk Analysis	2019	USA	The Decision Research online panel	Zika	longuitudinal study	Mediation analyses used model 4 (parallel mediation) of PROCESS	Combination (self, mosquito, and transmission)	Voluntary Protective Actions: Removal, Spraying, Travel, Post-Travel, Safe Sex	Risk-related theory	Protective Action Decision Model	Previous action; threat; household efficacy; community efficacy; resource sufficiency; trust	total model (5 actions): household efficacy +; community efficacy +; trust +	household/community efficacy +; trust in governmental advise +
Naing et al., 2019	Long Lasting Insecticide-Treated Net Use of People Living in Myawaddy, a High Malaria Endemic District along Thai Myanmar Border	Naing T, MPHM, Puckpinyo A, PhD, Peltzer K, PhD	JOURNAL OF THE MEDICAL ASSOCIATION OF THAILAND	2019	Myanmar(-Thailand)	Households of of Myawaddy District, Kayin State	Malaria	community-based cross-sectional survey	multivariate logistic regressions	Self-protect	LLIN use (self-reported, night before survey)	Risk-related theory	Health belief model	socio-demographics; knowledge; perceived susceptibility; perceived seriousness; perceived benefit; perceived barrier; receiving malaria information within one year	demographics (varied); Knowledge +; Susceptibility +; Seriousness +; Receive info in 1 year +	demographics (varied); Knowledge +; Susceptibility +; Seriousness +; information +
Omodior et al., 2017	Modeling Insect-Repellent Use for Chikungunya Disease Prevention Among US-Caribbean Travelers	Oghenekaro Omodior, Lori Pennington-Gray, Brijesh Thapa	International Journal of Travel Medicine and Global Health	2017	US	Caribbian travelers	Chikungunya Disease	A cross-sectional retrospective online survey	Hierarchical binary logistic regression	Self-protect	Insect-Repellent Use (self-reported use)	Risk-related theory	Protection Motivation theory	Sociodemographic variables; perceived response efficacy; perceived self-efficacy; perceived severity; susceptibility; Knowledge	Demographics (varied); perceived response efficacy +; perceived self-efficacy +; perceived severity +	Demographics (varied); perceived response efficacy +; perceived self-efficacy +; perceived severity +
Omodior et al., 2018	Mosquito-borne infectious disease, risk-perceptions, and personal protective behavior among U.S. international travelers	Oghenekaro Omodiora , Maya C. Luetkeb, Erik J. Nelsonb	Preventive Medicine Reports	2018	USA	travellers outside US	Malaria, Dengue, Zika, Chikungunya and West Nile)	cross-sectional probability-based internet panel	logistic regression models	Self-protect	3 personal protective behaviors: wearing covering clothes; repellent spray; mosquito coil or lighting fires	Risk-related theory	HBM		awareness +; risk susceptibility +; risk severity +	awareness +; risk susceptibility +; risk severity +
Perkins et al., 2019	Social norms, misperceptions, and mosquito net use: a population-based, cross-sectional study in rural Uganda.	Perkins, J.M., Krezanoski, P., Takada, S. et al.	Malaria Journal	2019	Uganda	households in Nyakabare Parish	Malaria	cross-sectional, population-based study	multivariable multilevel logistic regression model	Self-protect	Net use	Value-expectancy theory	social norms theory	Availability; Actual norm; perceived social norm	Perceived social norm +	Perceived social norm +
Pilch-Loeb et al., 2019	Support for vector control strategies in the United States during the Zika outbreak in 2016: The role of risk perception, knowledge, and confidence in government	Rachael Piltch-Loeb, Alexis A. Merdjanoff, Aditi Bhanja, David M. Abramson	Preventive Medicine	2019	USA	US households	Zika	pooled cross-sectional sample study	Bivariate and multivariate regression analyses	mosquito control	environmental intervention receptivity: (1) outdoor spraying; (2) indoor spraying; (3) Larvaside	Risk-related theory	Protective Action Decision Model	Knowledge of Zika; risk salience; confidence in government; media cues	(1) knowledge +; confidence in government +; (2) knowledge +; confidence in government + (3) Confidence +; Risk salience +	knowledge +; confidence government +; risk salience +
Russel et al., 2015	Determinants of Bed Net Use in Southeast Nigeria following Mass Distribution of LLINs: Implications for Social Behavior Change Interventions	Cheryl L. Russell,Adamu Sallau,Emmanuel Emukah,Patricia M. Graves,Gregory S. Noland ,Jeremiah M. Ngondi,Masayo Ozaki,Lawrence Nwankwo,Emmanuel Miri,Deborah A. McFarland,Frank O. Richards,Amy E. Patterson	PlosOne	2015	Nigeria	Households in Ebonyi area	Malaria	cross-sectional study	multivariable logistic regression model	Self-protect	LLIN use (self-reported, night before survey)	Combination (risk, learning and context)	Socio-ecological models of HB, HBM, stages of change	knowledge, attitudes and self-efficacy, the survey measured malaria-related social support, social norms, access to information and factors related to both built and natural environment.	Social support +; education level -; Malaria knowledge -; reported disadvantages -	Knowledge -; Social norms +; barriers -; personal characteristics
Santos et al., 2019	Bed net care practices and associated factors in western Kenya	Ellen M. Santos , Jenna E. Coalson, Elizabeth T. Jacobs, Yann C. Klimentidis, Stephen Munga, Maurice Agawo2, Elizabeth Anderson1, Nancy Stroupe1 and Kacey C. Ernst1	Malaria Journal	2019	Kenya	households in highlands and lowlands	Malaria	cross-sectional study	Generalized Estimating Equations (GEEs)	Self-protect	Net Care Adherence (7 actions)	Combination of many	NetWorks conceptual framework	Knowledge of appropriate care; Perception of malaria risk; Confidence to prevent malaria; Net user; Source of net knowledge; Sleeping structure	self- confidence -; risk perception -; knowledge +; child use +; knowledge source mixed; sleeping structure mixed	self- confidence -; risk perception -; knowledge +; knowledge source (varied); context (varied): child use, sleeping structure
Smith et al., 2018	Integrating Models of Diffusion and Behavior to Predict Innovation Adoption, Maintenance, and Social Diffusion	RA Smith, Y Kim, X Zhu, DT Doudou, ED Sternberg, and MB Thomas	Journal of Health Communication	2018	West Africa	heads of households who owned the property of	Malaria	cross-sectional study	ANCOVA	Self-protect	the adoption and diffusion of Screening and Eave Tubes (SET) innovation: intention to adopt (1); intention to maintain (2); intention to diffuse (3)	Combi: Diffusion and value theory	diffusion of innovations (DOI) and the integrated model of behavior (IMB)	Attitudes towards the attributes; descriptive norms; early adopters; WOM sharing; WOM hearing;	(1) attitude +; norm +; WOM hear -; (2) attitude +; norm +; (3) attitude +; norm - ; early adopter +; WOM share +	attitude +; social norms (varied); early adopter +; WOM received -; WOM shared +
Storey et al., 2018	Associations between ideational variables and bed net use in Madagascar, Mali, and Nigeria.	Storey, J.D., Babalola, S.O., Ricotta, E.E. et al.	BMC Public Health	2018	Madagascar, Mali, Nigeria	female caregivers with at least one child under 5 years of age	Malaria	Study of a household survey	bivariate and multivariate analytic methods	Self-protect	use of insecticide-treated bed nets (ITNs)(1) Madagascar; (2) Mali; (3) Nigeria	Combination of many	Ideation	education level and religion; radio-listening and television-viewing habits; exposure to malaria related-information on media or through community sources; perceived severity of malaria*; perceived susceptibility to malaria*; perceived self-efficacy to prevent malaria*, to detect a severe case of malaria*, or to procure enough nets for all members of her household*; perceived response efficacy of…	(1) Tv habits +; exposure measures +; perceived S-F prevent +; perceived S-E detect; perceived S-E purchase; participation in net allocation discussions +; perceived norm +; knowledge buy net +; (2) TV habits +; Awareness symptoms +; awareness mosquito +; perceived S-E purchase +; (3) Perceived severity +; Perceived suscept + ; perceived response S-E +	(1) Tv habits +; exposure measures +; perceived S-F prevent +; perceived S-E detect; perceived S-E purchase; participation in net allocation discussions +; perceived norm +; knowledge buy net +; (2) TV habits +; Awareness symptoms +; awareness mosquito +; perceived S-E purchase +; (3) Perceived severity +; Perceived suscept + ; perceived response S-E +
Thompson et al., 2010	The Health Belief Model and dengue fever preventative behaviours: A pilot programme	F Thompson & M L Caltabiano	International Journal of Health Promotion and Education	2010	Australia	their residence	Dengue	Pilot study with convenienve sampling	hierarchical multiple regressions	Combination (self and mosquito)	(1) Mosquito control behaviours; (2) self-protective behaviours	Risk-related theory	Health Belief Model	Demographics; Cost effectiveness (Perceived benefits - perceived barriers); perceived threat (susceptibility & severity); Optimism; Knowledge; cues to action	(1) Perceived threat +; cost effectiveness +; (2) perceived threat +	Perceived threat +; cost effectiveness +
Trumbo et al., 2015	Perceptual influences on self-protective behavior for West Nile virus, A survey in Colorado, USA	Craig W. Trumbo and Raquel Harper	BMC Public Health	2015	US	households in the Greeley, Colorado area	West Nile virus infection	Survey with census tracts sampling	nested multiple regression	Self-protect	self-protective behaviors	Risk-related theory	HBM and other aspects of risk perception	Demographics, Ecology; Proximity; cognitive risk perception; affective risk perception; susceptibility; severity; benefit; barriers; cues	affective risk perception +; susceptibility +; benefit +; cues +	affective risk perception +; susceptibility +; benefit +; cues +
Wong et al., 2017	Differences in Perceived Severity of Zika Virus Infection and Dengue Fever and its Influence on Mosquito Control Practices in Malaysia	Li Ping Wong · Haridah Alias · Nasrin Aghamohammadi · I‑ching Sam Sazaly AbuBakar2,3	Journal of Community Health	2017	Malaysia	households in Malasya	Dengue-zika	computer-assisted telephone survey	Multivariate logistic regression	Combination (self, mosquito, and transmission)	Mosquito control practices (both) before and after declaration of pandemic zika	Risk-related theory	Health belief model/Self-Regulation Model	Demographics; Dengue experiences; Surrounding environment; perceived severity;	perceived severity +	perceived severity +
Yirsaw et al., 2021	Insecticide‑treated net utilization and associated factors among pregnant women and under‑five children in East Belessa District, Northwest Ethiopia: using the Health Belief model	Amlaku Nigusie Yirsaw1, Resom Berhe Gebremariam, Wallelign Alemnew Getnet and Muhabaw Shumye Mi hret2	Malaria Journal	2021	Ethiopia	pregnant women (PW) and under five children (UFC) in east Belessa district	Malaria	A community-based cross-sectional study	Binary logistic regression	Self-protect	ITN utilization	Risk-related theory	Health Belief Model	Socio‑demographics; housing characteristics; Knowledge; perceived susceptibility; perceived seviruty; perceived benefit; perceived barrier; Self efficacy; Cues to action	Perceived barrier -	Perceived barrier -
